# Supplementary material for: Quorum-sensing control of matrix protein production drives fractal wrinkling and interfacial localization of Vibrio cholerae pellicles
Source: Nat Commun. 2022 Oct 13;13:6063. doi: 10.1038/s41467-022-33816-6 (PMC9561665; doi:10.1038/s41467-022-33816-6)
Supplement: Supplementary file 14 — Source Data [file 41467_2022_33816_MOESM14_ESM.xlsx]

## Sheet: Fig2h
	Fractal dimension
	Replicate	1	2	3	4
	Rg 74 h	1.4396	1.4113	1.4209	1.4024
	Rg 52 h	1.1071	1.1674	1.1453	1.1245
	Rg ΔrbmA 99h	1.016	1.0668	1.0046

## Sheet: 3i
	Fractal dimension
	Replicate		1	2	3	4	5
	Rg ΔrbmA prbmA	Ara 0%	0.971	1.033	1.004	1.093
		Ara .001%	1.249	1.2707	1.2545	1.2868	1.0968
		Ara .0015%	1.3479	1.4	1.26	1.389
		Ara .002%	1.4341	1.4291	1.3428	1.435
		Ara .003%	1.304	1.304	1.2858	1.2738
		Ara .005%	1.226	1.1867	1.1541	1.1704
	Rg ΔrbmA pEVS	Ara .002%	1.135	1.14	1.04	1.082
		Ara .005%	1.078	1.1935	1.038

## Sheet: 3k
	ΔCT relative to reference gene
	Replicate			1	2	3	4	5	6
	WT	Ara 0%	rbmA	-0.924	-0.292	-1.457	-1.525	-1.267	-1.398
			rbmC	-6.028	-5.952	-6.208	-6.371	-6.131	-6.377
			bap1	-4.507	-4.135	-4.585	-4.96	-4.979	-5.394
			vpsL	-5.014	-4.553	-5.341	-5.795	-5.554	-5.91
			vpsA	-3.978	-3.532	-4.324	-4.379	-4.42	-4.529
	Rg	Ara 0%	rbmA	1.459	1.615	1.396	1.55	1.797	0.532999
			rbmC	-1.519	-1.312	-2.636	-2.205	-1.376	-2.544
			bap1	1.015	0.844999	-0.351	-0.291	-0.177999	-1.401
			vpsL	1.742	1.562	0.674	0.792999	1.544	0.256001
			vpsA	1.209	1.389	0.674999	0.940001	1.701	0.556
	Rg ΔrbmA	Ara 0%	rbmA	-15.249	-12.789	-13.186	-15.924	-12.596	-13.946
			rbmC	-1.459	-0.929001	-2.611	-2.581	-2.533	-2.853
			bap1	0.846001	1.096	-0.618	-0.876001	-0.802999	-1.094
			vpsL	1.559	1.851	0.532	0.247	0.549	0.139999
			vpsA	1.652	2.373	0.455	0.160999	0.399	0.198
	Rg ΔrbmA prbmA	Ara 0%	rbmA	-2.761	-2.379	-2.977	-2.879	-2.641	-2.748
			rbmC	-0.946001	-0.58	-1.87	-1.734	-1.521	-1.836
			bap1	1.174	1.499	-0.213001	0.0150013	-0.00699997	-0.215
			vpsL	1.837	2.291	0.788	0.935001	1.113	0.889
			vpsA	2.029	2.417	0.952	1.115	1.368	1.134
		Ara .002%	rbmA	1.286	1.529	2.048	1.831	2.345	2.398
			rbmC	-1.447	-1.045	-2.237	-2.124	-1.956	-1.936
			bap1	0.573999	0.873001	0.348999	0.206999	0.768	0.623001
			vpsL	1.465	1.77	1.532	1.458	1.348	1.109
			vpsA	1.3	1.689	0.911999	1.092	1.301	1.308
		Ara .005%	rbmA	3.801	4.124	3.596	4.068	4.196	4.152
			rbmC	-1.605	-1.353	-2.91	-2.658	-2.15	-2.149
			bap1	1.073	1.281	-0.841	-0.249001	0.16	-0.201
			vpsL	1.721	1.986	0.109999	0.785	1.19	0.891001
			vpsA	1.325	1.555	0.312	0.522999	0.854	0.908001
	Rg ΔrbmA pEVS	Ara .005%	rbmA	-12.347	-12.01	-12.707	-19.46	-18.609	-11.343
			rbmC	-2.313	-1.997	-3.404	-3.357	-3.044	-3.046
			bap1	0.562	0.807001	-0.844999	-0.837	0.475	0.0319996
			vpsL	1.567	1.725	0.302999	0.233002	1.577	0.832001
			vpsA	1.411	1.793	-0.0349998	0.169001	0.771	0.896

## Sheet: 5c
	ΔCT relative to reference gene
	Replicate		1	2	3	4	5	6
	WT	rbmA	2.83	2.971	2.974	3.266	3.135	2.758
		rbmC	-0.68	-0.217001	-0.799002	-0.567001	-1.031	-1.222
		bap1	0.673	1.055	0.543999	0.577999	0.492001	0.431002
		vpsL	-0.791	-0.597	-0.729	-0.237001	-0.370998	-0.719
		vpsA	1.202	1.596	1.487	2.002	1.328	1.391
		aphA	0.819	1.153	1.142	1.217	0.857	0.584002
		hapR	4.52	4.911	4.811	5.076	4.393	4.318
	luxOD61E	rbmA	3.452	3.32	3.259	2.958	3.833	3.336
		rbmC	1.365	1.185	0.716999	0.569	1.776	1.427
		bap1	1.026	1.044	-0.424999	0.230999	1.208	1.088
		vpsL	0.747999	1.256	0.882999	0.41	1.167	0.354
		vpsA	2.425	2.184	2.095	1.809	2.622	2.371
		aphA	3.177	3.243	3.172	2.895	3.367	3.058
		hapR	2.297	2.319	2.231	2.005	2.208	2.011
	luxOD61E ΔaphA	rbmA	1.815	1.932	1.8	2.252	2.161	1.905
		rbmC	0.226	0.202	0.177	0.631001	0.098999	0.101
		bap1	0.586	0.713999	0.621	0.802999	0.417	0.341
		vpsL	-2.793	-2.889	-2.994	-2.927	-2.884	-3.125
		vpsA	1.326	1.462	1.46	1.882	1.575	1.777
		aphA	-6.475	-6.621	-8.977	-8.578	-11.02	-10.941
		hapR	1.672	1.716	1.531	1.974	1.575	1.483
	luxOD61E Δqrr1-4	rbmA	0.527	0.182999	0.438999	0.395	0.450998	0.00400162
		rbmC	-1.714	-1.843	-1.581	NaN	-1.849	-1.88
		bap1	1.281	1.112	1.1	0.625999	0.726	0.534
		vpsL	-6.053	-6.615	-5.606	-6.278	-6.252	-6.807
		vpsA	-1.337	-1.587	-1.204	-1.305	-1.277	-1.436
		aphA	0.976	0.893	1.22	1.133	0.903	0.58
		hapR	5.495	5.405	5.778	5.348	5.328	5.182

## Sheet: 5g
	ΔCT relative to reference gene
	Replicate		1	2	3	4	5	6
	WT	rbmA	-0.924	-0.292	-1.457	-1.525	-1.267	-1.398
		rbmC	-6.028	-5.952	-6.208	-6.371	-6.131	-6.377
		bap1	-4.507	-4.135	-4.585	-4.96	-4.979	-5.394
		vpsL	-5.014	-4.553	-5.341	-5.795	-5.554	-5.91
		vpsA	-3.978	-3.532	-4.324	-4.379	-4.42	-4.529
	luxOD61E	rbmA	-1.021	-0.859999	-1.182	-1.247	-0.776001	-0.900999
		rbmC	-4.421	-4.724	-4.567	-5.022	-4.469	-4.424
		bap1	-3.829	-4.026	-4.093	-4.521	-4.115	-4.16
		vpsL	-3.774	-3.701	-4.115	-4.627	-3.816	-3.933
		vpsA	-2.749	-2.754	-3.157	-3.4	-2.771	-2.729
	luxOD61E ΔhapR	rbmA	-0.0499992	-0.110001	0.481001	0.639	0.509001	0.438999
		rbmC	-3.5	-3.848	-3.218	-3.342	-2.075	-2.052
		bap1	-2.785	-3.249	-2.494	-2.854	-1.701	-1.635
		vpsL	-1.936	-2.233	-1.449	-1.61	-0.417999	-0.416
		vpsA	-1.468	-1.644	-1.298	-1.307	-0.245001	-0.121
	luxOD61E ΔhapR Δqrr1-4	rbmA	1.928	1.738	1.969	2.064	2.495	2.67
		rbmC	-1.779	-1.825	-2.555	-2.697	-2.478	-2.478
		bap1	0.384001	0.298	-0.553999	-0.714001	-0.698002	-0.581999
		vpsL	0.874001	0.838001	0.139	-0.0809994	0.0129986	0.127001
		vpsA	1.429	1.601	0.786001	0.848999	0.814999	0.99
	ΔhapR	rbmA	1.872	2.05	1.952	2.331	2.748	2.76
		rbmC	-3.38	-3.885	-3.163	-3.526	-2.76	-2.83
		bap1	-0.478001	-0.792	-0.848	-0.931999	-0.417	-0.782999
		vpsL	-0.213001	-0.392	-0.216999	-0.439999	0.138	0.00900078
		vpsA	0.0299988	-0.187	0.117001	-0.0969982	0.612	0.582001

## Sheet: 5h
	Fractal dimension
	Replicate	1	2	3	4	5	6
	luxOD61E	1.03001	0.999858	1.15889	1.13819	1.15546
	luxOD61E ΔhapR	1.19641	1.12476	1.15989	1.11802
	luxOD61E ΔhapR Δqrr1-4	1.33746	1.36147	1.36064	1.2773
	ΔhapR	1.22421	1.26814	1.30521	1.30097	1.31254	1.37079

## Sheet: 6d
	Fractal dimension
	Replicate			1	2	3
	luxOD61E prbmA	Ara 0%	70 h	1.07837	1.15309	1.02961
		Ara .002%	44 h	1.07782	0.999553	1.02466
		Ara .002%	58 h	1.27961	1.31245	1.24596
	luxOD61E pEVS	Ara .002%	70 h	1.08633	1.10835	1.06113

## Sheet: 6h
	ΔCT relative to reference gene
	Replicate			1	2	3	4	5	6
	WT	Ara 0%	rbmA	-0.195894	-0.513083	-0.511852	-0.794954	-0.503138	-0.734129
			rbmC	-3.59981	-3.66314	-3.85616	-3.94304	-3.79328	-3.89415
			bap1	-3.2187	-3.53226	-3.77731	-3.81523	-3.63839	-3.77407
			vpsL	-2.16733	-2.32217	-2.4041	-2.4586	-2.51602	-2.527
			vpsA	-2.14311	-2.3025	-2.47163	-2.49842	-2.58117	-2.58862
	luxOD61E ΔhapR Δqrr1-4 pEVS	Ara .01%	rbmA	0.851133	0.367706	0.252981	-0.102007	0.270723	0.102755
			rbmC	-1.35486	-1.69825	-2.12045	-2.25534	-2.27599	-2.1924
			bap1	-1.19166	-1.5146	-2.07162	-2.27254	-1.92076	-1.86138
			vpsL	0.9667	0.590488	0.310596	0.202278	0.303448	0.413761
			vpsA	0.30954	-0.0331211	-0.517897	-0.621433	-0.444891	-0.395872
	luxOD61E ΔhapR Δqrr1-4 pqrr2	Ara .01%	rbmA	-0.51631	-1.02311	-0.618622	-0.846071	-0.473454	-0.98921
			rbmC	-1.684	-1.89002	-1.68302	-1.78157	-1.69987	-1.86468
			bap1	-2.56453	-2.87389	-2.66373	-2.6841	-2.71855	-2.93509
			vpsL	-0.108786	-0.414015	-0.213711	-0.284111	-0.354412	-0.49971
			vpsA	-1.14226	-1.41222	-1.36588	-1.42214	-1.09787	-1.33867

## Sheet: 6i
	Fractal dimension
	Replicate		1	2	3
	luxOD61E ΔhapR Δqrr1-4 pqrr2	Ara 0%	1.39399	1.38064	1.36546
		Ara .001%	1.39399	1.38064	1.36546
		Ara .005%	1.32212	1.22492	1.25548
		Ara .01%	1.11235	1.13729	1.17893
	luxOD61E ΔhapR Δqrr1-4 pEVS	Ara .01%	1.17119	1.11989	1.15116

## Sheet: 6j
	ΔCT relative to reference gene
	Replicate		1	2	3	4	5	6
	WT	vpsT	-3.9183	-4.16064	-3.92821	-4.39725	-3.83749	-4.15495
		vpsR	-0.328426	-0.510334	-0.619417	-0.750515	-0.721857	-0.663614
	luxOD61E ΔhapR pEVS	vpsT	-1.5463	-1.84895	-1.60014	-1.62763	-1.64763	-1.83132
		vpsR	-1.17842	-1.46828	-1.41305	-1.36344	-1.59292	-1.4306
	luxOD61E ΔhapR Δqrr1-4 pEVS	vpsT	-1.04046	-1.40413	-1.49091	-1.65978	-1.62199	-1.79091
		vpsR	0.47423	0.16024	-0.27928	-0.457533	-0.545406	-0.305784
	luxOD61E ΔhapR Δqrr1-4 pqrr2	vpsT	-1.55274	-1.95414	-1.47262	-1.60475	-1.68691	-2.121
		vpsR	-1.14262	-1.43954	-1.50498	-1.52008	-1.32603	-1.38273

[truncated: 1 more sheets: 6k]
